# Supplementary material for: Categorization of Upper Gastrointestinal Symptoms Is Useful in Predicting Background Factors and Studying Effects and Usages of Digestive Drugs
Source: PLoS One. 2014 Feb 5;9(2):e88277. doi: 10.1371/journal.pone.0088277 (PMC3914954; doi:10.1371/journal.pone.0088277)
Supplement: Table S1 — Systemic univariate analyses of associations between the 12 upper GI symptoms and 13 background factors among the 18,097 digestive drug-free subjects. The levels of significance in these univariate analyses were set at p<0.005. R means the Pearson’s correlation coefficient. Significant p-values are emphasized by shades of yellow. (XLS) [file pone.0088277.s003.xls]

## Sheet: Table S1
Table S1. Systemic univariate analyses of associations between the 12 upper GI symptoms and 13 background factors among the 18,097 digestive drug-free subjects.
			a) Getting heartburn			b) Stomach getting bloated			c) Stomach feeling heavy			d) Rubbing the chest with hands			e) Feeling sick after meals			f) Getting heartburn after meals			g) Unusual sensation in the throat			h) Feeling full while eating the meals			i) Some thing getting stuck in swallowing			j) Bitter liquid coming up to the throat			k) Burping a lot			l) Getting heartburn while bending over			Total 12 upper GI symptom scores
		N	Mean	SD	p value	Mean	SD	p value	Mean	SD	p value	Mean	SD	p value	Mean	SD	p value	Mean	SD	p value	Mean	SD	p value	Mean	SD	p value	Mean	SD	p value	Mean	SD	p value	Mean	SD	p value	Mean	SD	p value	Mean	SD	p value
(F1) Age		18097	R=-0.0079		0.29	R=-0.085		4.0E-30 *	R=-0.098		5.9E-40 *	R=-0.037		5.0E-07 *	R=-0.119		4.5E-58 *	R=-0.034		4.9E-06 *	R=0.004		0.62	R=-0.081		1.1E-27 *	R=0.016		0.029	R=0.007		0.37	R=-0.048		1.3E-10 *	R=-0.020		0.0078 *	R=-0.072		3.9E-22 *
(F2) Gender (Female)	Yes	10406	0.519124	0.783154	0.0065	0.688257	0.910123	6.4E-59 *	0.51009	0.762179	5.7E-36 *	0.160773	0.487028	1.0E-05 *	0.155007	0.437433	1.7E-42 *	0.376417	0.655628	0.21	0.334903	0.754539	0.09	0.254372	0.585396	1.7E-38 *	0.168845	0.487256	1.3E-08 *	0.42216	0.680507	1.6E-42 *	0.574092	0.901831	1.7E-19 *	0.116375	0.424397	2.1E-05 *	4.71174	5.08369	6.7E-09 *
	No	7691	0.487323	0.770178		0.922247	1.01903		0.662593	0.86647		0.194513	0.536934		0.257574	0.569802		0.389026	0.675797		0.315824	0.738137		0.379274	0.704311		0.213106	0.556054		0.289949	0.585189		0.455597	0.828898		0.144715	0.466558		4.28042	4.8408
(F3) BMI		18097	R=0.061		3.2E-16 *	R=-0.085		1.3E-12 *	R=-0.098		2.7E-14 *	R=-0.037		0.26	R=-0.119		9.3E-12 *	R=-0.034		6.9E-05 *	R=0.004		0.23	R=-0.081		1.8E-42 *	R=0.016		0.67	R=0.007		2.6E-36 *	R=-0.048		0.28	R=-0.020		3.9E-06 *	R=-0.072		0.31
(F4) serum HP IgG	<2.0	10570	0.474361	0.766378	4.1E-08 *	0.81211	0.975082	0.29	0.575213	0.81084	0.57	0.173132	0.508157	0.15	0.201419	0.501127	0.26	0.358373	0.645698	0.00052 *	0.320719	0.73918	0.78	0.310691	0.637232	0.5	0.185809	0.514992	0.39	0.348061	0.632372	0.0013 *	0.527058	0.880437	0.54	0.127625	0.44499	0.52	4.41457	4.91228	0.041
	2.0≤, <10.0	2317	0.57186	0.8078		0.78852	0.979579		0.585671	0.816561		0.189901	0.527501		0.188606	0.49548		0.410445	0.688126		0.325421	0.74939		0.320673	0.683111		0.195943	0.523639		0.395339	0.676483		0.539491	0.88979		0.134225	0.454898		4.64609	5.02678
(F4) serum HP IgG	<2.0	10570	0.474361	0.766378	6.2E-07 *	0.81211	0.975082	5.1E-06 *	0.575213	0.81084	0.68	0.173132	0.508157	0.95	0.201419	0.501127	0.63	0.358373	0.645698	2.0E-07 *	0.320719	0.73918	0.13	0.310691	0.637232	0.14	0.185809	0.514992	0.83	0.348061	0.632372	0.00014 *	0.527058	0.880437	0.25	0.127625	0.44499	0.98	4.41457	4.91228	0.42
	10.0≤	5210	0.539539	0.784075		0.737812	0.935207		0.569482	0.811151		0.172553	0.502609		0.197313	0.501708		0.416507	0.688353		0.339731	0.763774		0.29501	0.631236		0.187716	0.521824		0.389251	0.654972		0.509981	0.851859		0.127447	0.433608		4.48234	4.99039
(F4) serum HP IgG	2.0≤, <10.0	2317	0.57186	0.8078	0.1	0.78852	0.979579	0.032	0.585671	0.816561	0.43	0.189901	0.527501	0.17	0.188606	0.49548	0.49	0.410445	0.688126	0.72	0.325421	0.74939	0.45	0.320673	0.683111	0.11	0.195943	0.523639	0.53	0.395339	0.676483	0.71	0.539491	0.88979	0.17	0.134225	0.454898	0.54	4.64609	5.02678	0.19
	10.0≤	5210	0.539539	0.784075		0.737812	0.935207		0.569482	0.811151		0.172553	0.502609		0.197313	0.501708		0.416507	0.688353		0.339731	0.763774		0.29501	0.631236		0.187716	0.521824		0.389251	0.654972		0.509981	0.851859		0.127447	0.433608		4.48234	4.99039
(F5) PG I/II ratio	>3.0	15388	0.513582	0.786749	0.65	0.798674	0.969151	0.0014 *	0.580257	0.813941	0.29	0.178256	0.513928	0.19	0.200026	0.503599	0.47	0.386275	0.669454	0.35	0.326228	0.74553	0.86	0.309982	0.643083	0.083	0.190863	0.522978	0.14	0.372888	0.651366	0.44	0.535222	0.881926	0.00068 *	0.132181	0.451965	0.14	4.52443	4.99029	0.047
	3.0≥, >2.0	1711	0.504383	0.753827		0.720047	0.941848		0.558153	0.803488		0.161309	0.484544		0.209234	0.504421		0.402104	0.668135		0.329632	0.764753		0.281707	0.61474		0.171245	0.494901		0.360023	0.631635		0.45938	0.818973		0.115137	0.409191		4.27236	4.80491
(F5) PG I/II ratio	>3.0	15388	0.513582	0.786749	4.3E-07 *	0.798674	0.969151	0.042	0.580257	0.813941	0.026	0.178256	0.513928	0.094	0.200026	0.503599	0.011	0.386275	0.669454	5.3E-07 *	0.326228	0.74553	0.86	0.309982	0.643083	0.9	0.190863	0.522978	0.15	0.372888	0.651366	9.8E-07 *	0.535222	0.881926	0.0064	0.132181	0.451965	0.0075	4.52443	4.99029	3.7E-05 *
	2.0≥	998	0.38477	0.661484		0.734469	0.931255		0.521042	0.787985		0.150301	0.473421		0.158317	0.442236		0.277555	0.561304		0.330661	0.751382		0.312625	0.663159		0.166333	0.478619		0.269539	0.556257		0.456914	0.825647		0.0931864	0.347413		3.85571	4.50534
(F5) PG I/II ratio	3.0≥, >2.0	1711	0.504383	0.753827	3.2E-05 *	0.720047	0.941848	0.7	0.558153	0.803488	0.24	0.161309	0.484544	0.57	0.209234	0.504421	0.0081	0.402104	0.668135	7.6E-07 *	0.329632	0.764753	0.97	0.281707	0.61474	0.22	0.171245	0.494901	0.8	0.360023	0.631635	0.00018 *	0.45938	0.818973	0.94	0.115137	0.409191	0.16	4.27236	4.80491	0.026
	2.0≥	998	0.38477	0.661484		0.734469	0.931255		0.521042	0.787985		0.150301	0.473421		0.158317	0.442236		0.277555	0.561304		0.330661	0.751382		0.312625	0.663159		0.166333	0.478619		0.269539	0.556257		0.456914	0.825647		0.0931864	0.347413		3.85571	4.50534
(F6) Use of NSAIDs	Yes	750	0.684	0.822017	1.4E-10 *	1.21067	1.0455	1.1E-34 *	0.876	0.916739	2.7E-25 *	0.298667	0.640321	1.1E-11 *	0.370667	0.654607	6.1E-22 *	0.545333	0.759417	5.5E-12 *	0.492	0.887122	6.3E-10 *	0.498667	0.774682	7.2E-17 *	0.270667	0.635041	7.4E-06 *	0.442667	0.670805	0.00088 *	0.644	0.906841	0.00011 *	0.198667	0.548573	9.1E-06 *	6.532	5.44774	1.1E-31 *
	No	17347	0.497896	0.774934		0.769413	0.95704		0.561884	0.804272		0.16977	0.501987		0.191157	0.491489		0.374705	0.658973		0.319652	0.740228		0.299187	0.63395		0.184066	0.51212		0.362656	0.64371		0.518533	0.871708		0.125382	0.437642		4.3743	4.90784
(F7) Inadequate sleep	Yes	7219	0.611719	0.835172	7.8E-51 *	0.974235	1.03414	7.5E-101 *	0.723369	0.883061	2.3E-90 *	0.238399	0.592359	1.8E-42 *	0.280787	0.586616	5.1E-73 *	0.474997	0.722154	1.0E-53 *	0.419587	0.834959	2.5E-42 *	0.386203	0.700638	1.9E-41 *	0.249619	0.595563	2.0E-39 *	0.450062	0.707474	1.5E-46 *	0.614905	0.916388	2.1E-30 *	0.176756	0.520361	4.5E-33 *	5.60064	5.53116	2.9E-142 *
	No	10878	0.43519	0.728831		0.663909	0.89482		0.476374	0.744409		0.133113	0.440362		0.144052	0.425499		0.319912	0.615206		0.265214	0.676634		0.255194	0.593519		0.146534	0.45486		0.310167	0.593512		0.463229	0.838465		0.0963412	0.379806		3.70923	4.36284
(F8) Weight gain in adulthood	Yes	6726	0.589503	0.829172	5.2E-29 *	0.799435	0.975723	0.21	0.579691	0.807841	0.54	0.193577	0.536817	0.00017 *	0.196699	0.500523	0.69	0.433095	0.702983	1.2E-15 *	0.366786	0.793293	3.1E-08 *	0.276241	0.609069	4.8E-07 *	0.202646	0.543265	0.0028 *	0.465804	0.712463	4.2E-58 *	0.569581	0.889671	5.6E-08 *	0.162355	0.503476	2.2E-15 *	4.83541	5.20884	7.5E-15 *
	No	11371	0.455985	0.741336		0.780758	0.958342		0.572069	0.81389		0.16419	0.491659		0.199719	0.50061		0.35142	0.638388		0.30314	0.71828		0.325917	0.659425		0.178788	0.502371		0.306921	0.593785		0.496614	0.862725		0.108346	0.401681		4.24387	4.77686
(F9) meals immediately prior to sleep	Yes	5515	0.588758	0.837906	1.5E-21 *	0.889393	1.0157	5.6E-21 *	0.667634	0.876048	2.2E-24 *	0.221759	0.571317	3.1E-16 *	0.246238	0.558446	2.2E-17 *	0.452765	0.721257	1.6E-21 *	0.384406	0.800011	6.5E-12 *	0.343971	0.681973	4.0E-07 *	0.20816	0.546203	0.00042 *	0.446963	0.715297	4.0E-29 *	0.599819	0.925577	8.2E-15 *	0.160109	0.499478	1.8E-10*	5.20997	5.46305	2.7E-41 *
	No	12582	0.469162	0.747065		0.743125	0.938274		0.534255	0.778289		0.154665	0.477872		0.177714	0.471476		0.35066	0.635245		0.301542	0.722092		0.291448	0.622439		0.178668	0.504991		0.330472	0.608337		0.490383	0.847592		0.114529	0.415115		4.13662	4.67022
(F10) Frequent skipping of breakfast	Yes	2491	0.620233	0.860732	2.2E-15 *	0.924528	1.03935	2.4E-14 *	0.715777	0.915017	9.7E-21 *	0.238458	0.607964	2.2E-11 *	0.279004	0.612812	5.5E-18 *	0.476114	0.757116	2.2E-14 *	0.403051	0.831927	4.2E-08 *	0.421919	0.760882	8.0E-22 *	0.231634	0.605645	5.0E-06 *	0.454035	0.742699	2.1E-13 *	0.592533	0.919975	2.3E-05 *	0.153352	0.49553	0.0025 *	5.51064	5.69867	4.8E-30 *
	No	15606	0.487313	0.76217		0.765859	0.950638		0.552416	0.791602		0.165001	0.490742		0.185762	0.479003		0.366718	0.646994		0.314623	0.732598		0.289184	0.618518		0.180636	0.502336		0.351916	0.626923		0.512752	0.865404		0.124439	0.433929		4.29662	4.79879
(F11) Lack of habitual exercise	Yes	13706	0.521742	0.790772	8.2E-07 *	0.821465	0.978578	8.4E-17 *	0.599591	0.825291	4.7E-13 *	0.188458	0.528102	4.6E-10 *	0.214359	0.517354	6.9E-14 *	0.397417	0.674996	2.2E-08 *	0.344958	0.766074	7.6E-09 *	0.323654	0.655584	1.9E-09 *	0.198015	0.534309	2.0E-06 *	0.379396	0.656966	7.5E-07 *	0.537137	0.883824	0.00026 *	0.137677	0.460097	6.8E-07 *	4.66387	5.07367	6.5E-22 *
	No	4391	0.455249	0.733661		0.682305	0.912806		0.497836	0.762404		0.133455	0.442038		0.149396	0.440541		0.332954	0.627252		0.270098	0.683963		0.256889	0.593094		0.155318	0.46226		0.324072	0.604434		0.481895	0.839285		0.0995217	0.383459		3.83899	4.48554
(F12) Habit of alcohol drinking	Yes	5926	0.543706	0.804647	4.2E-06 *	0.744347	0.943437	2.5E-05 *	0.540668	0.797009	7.5E-05 *	0.174148	0.50854	0.86	0.166048	0.457955	1.0E-09 *	0.400945	0.678712	0.0068	0.341039	0.761495	0.074	0.300877	0.638106	0.34	0.178029	0.496601	0.081	0.407864	0.670939	1.1E-09 *	0.556193	0.889203	0.00049 *	0.121836	0.436719	0.16	4.4757	4.96713	0.82
	No	12171	0.487059	0.763738		0.808808	0.974452		0.59157	0.818174		0.175581	0.509385		0.214444	0.519331		0.372443	0.656972		0.319859	0.740749		0.310656	0.643302		0.192342	0.52815		0.345576	0.631058		0.507929	0.865384		0.131624	0.44603		4.45789	4.94174
(F13) Habit of smoking	Yes	3618	0.584854	0.814652	7.1E-12 *	0.773355	0.957798	0.32	0.566611	0.798541	0.49	0.187949	0.527432	0.09	0.182145	0.48276	0.027	0.425373	0.682405	1.0E-05 *	0.379491	0.780952	2.1E-06 *	0.341902	0.688398	0.00031 *	0.18408	0.519831	0.64	0.426479	0.70091	2.8E-10 *	0.540354	0.866003	0.2	0.123273	0.44337	0.43	4.71587	5.09674	0.00061 *
	No	14479	0.485807	0.767071		0.791284	0.966609		0.576974	0.814886		0.171904	0.504376		0.202707	0.50485		0.370882	0.659254		0.313627	0.738536		0.298847	0.629099		0.188549	0.517631		0.350853	0.629416		0.51958	0.875374		0.129705	0.442931		4.40072	4.91073
	The levels of significance in these univariate analyses were set at p<0.005. R means the Pearson's correlation coefficient. Significant p-values are emphasized by shades of yellow.
