# Supplementary material for: Categorization of Upper Gastrointestinal Symptoms Is Useful in Predicting Background Factors and Studying Effects and Usages of Digestive Drugs
Source: PLoS One. 2014 Feb 5;9(2):e88277. doi: 10.1371/journal.pone.0088277 (PMC3914954; doi:10.1371/journal.pone.0088277)
Supplement: Table S2 — The effect sizes and power for the 13 variables in the three multivariate analyses concerning the 18,097 digestive drug-free users, 364 PPI users, and 528 H2RA users. (XLS) [file pone.0088277.s004.xls]

## Sheet: Table S2
Table S2. The effect sizes and power for the 13 variables in the three multivariate analyses concerning the 18,097 digestive drug-free users, 364 PPI users, and 528 H2RA users
		a) Getting heartburn	b) Stomach getting bloated	c) Stomach feeling heavy	d) Rubbing the chest with hands	e) Feeling sick after meals	f) Getting heartburn after meals	g) Unusual sensation in the throat	h) Feeling full while eating the meals	i) Some thing getting stuck in swallowing	j) Bitter liquid coming up to the throat	k) Burping a lot	l) Getting heartburn while bending over	Total 12 upper GI symptom scores
18,097 digestive drug-free subjects	Effect size (f2)	0.0350927	0.0571864	0.0512141	0.0202895	0.0480884	0.0315755	0.0189951	0.0397042	0.0160175	0.0433632	0.0196923	0.0164523	0.0665973
	Power	1	1	1	1	1	1	1	1	1	1	1	1	1
364 PPI users	Effect size (f2)	0.164552	0.15478	0.19057	0.146475	0.210066	0.111981	0.055223	0.136095	0.147618	0.148975	0.113639	0.0994472	0.266889
	Power	0.999907	0.999789	0.99999	0.999586	0.999998	0.994238	0.815471	0.996734	0.999622	0.999661	0.994885	0.986224	1
528 H2RA users	Effect size (f2)	0.103998	0.162165	0.148566	0.0502955	0.145119	0.0769433	0.0287494	0.1197	0.0245965	0.0991837	0.0609325	0.0617492	0.163026
	Power	0.999748	1	0.999999	0.931108	0.999999	0.994598	0.669836	0.999964	0.582246	0.999552	0.973319	0.975292	1
